# Supplementary material for: National Utilization and Expenditure Trends of GLP-1 Receptor Agonists and Dual GLP-1/GIP Agonist in Croatia, 2017–2024
Source: Medicina (Kaunas). 2025 Dec 15;61(12):2210. doi: 10.3390/medicina61122210 (PMC12734843; doi:10.3390/medicina61122210)
Supplement: Supplementary file 1 [file medicina-61-02210-s001.zip]

Archive with 1 entries (1 files):
- medicina-4025037-supplementary.pdf
